# Supplementary material for: Diet Diversity and Adherence to a Mediterranean Diet Pattern in Pregnancy Is Protective Against the Development of Early-Childhood Atopic Dermatitis
Source: Nutrients. 2025 Jul 7;17(13):2243. doi: 10.3390/nu17132243 (PMC12252201; doi:10.3390/nu17132243)
Supplement: Supplementary file 1 [file nutrients-17-02243-s001.zip]

Archive with 1 entries (1 files):
- nutrients-3729696-supplementary.pdf
